# Supplementary material for: Abscisic acid is a substrate of the ABC transporter encoded by the durable wheat disease resistance gene Lr34
Source: New Phytol. 2019 Apr 22;223(2):853–66. doi: 10.1111/nph.15815 (PMC6618152; doi:10.1111/nph.15815)
Supplement: Supplementary file 2 [file NPH-223-853-s002.xlsx]

## Sheet: Article Information
New Phytologist Supporting Information Table S2 Article title: Abscisic acid is a substrate of the ABC transporter encoded by the durable wheat disease resistance gene Lr34
Authors: Simon G. Krattinger, Joohyun Kang, Stephanie Bräunlich, Rainer Boni, Harsh Chauhan, Liselotte L. Selter, Mark D. Robinson, Marc W. Schmid, Elena Wiederhold, Goetz Hensel, Jochen Kumlehn, Justine Sucher, Enrico Martinoia, Beat Keller Article acceptance date: 20 March 2019

## Sheet: Lr34res-responsive gene set
Table S2. Lr34res-responsive core gene set consisting of 146 up-regulated and 13 down-regulated genes
up-regulated by Lr34res
Locus ID	Gene description	FC FL51)	FC FL161)	FC SL51)	FC SL161)	drought responsive2)	pathogen responsive2)	diff. expressed by abiotic stress3)	diff. expressed by biotic stress3)	ABA inducible4)
LOC_Os05g46480	late embryogenesis abundant	4.6282	7.53168	16.9205	18.3566	yes	yes	yes	no	no
LOC_Os04g49980	late embryogenesis abundant	9.62631	13.3214	12.434	13.4625	yes	yes	yes	yes	yes
LOC_Os03g07180	late embryogenesis abundant	8.26853	9.542	11.7598	13.6496	no	no	no	no	yes
LOC_Os01g50910	late embryogenesis abundant	9.24283	10.7366	12.206	13.1755	yes	yes	yes	no	yes
LOC_Os11g26760	dehydrin	3.45483	11.4513	5.69794	13.9257	yes	yes	yes	no	yes
LOC_Os11g26570	dehydrin	12.0914	13.7842	14.0113	15.0609	yes	yes	yes	no	yes
LOC_Os11g26780	dehydrin	3.92387	14.7411	15.9438	17.2869	yes	yes	yes	yes	yes
LOC_Os11g26790	dehydrin	4.70454	15.1629	15.7882	11.0138	yes	yes	yes	yes	yes
LOC_Os06g36560	inositol oxygenase	2.98288	6.35676	1.4732	2.57774	yes	yes	yes	yes	no
LOC_Os01g24710	jacalin-like lectin domain containing protein	13.5993	8.70888	2.4758	2.97485	yes	yes	yes	yes	yes
LOC_Os12g14440	jacalin-like lectin domain containing protein	0	8.12338	5.14803	3.96051	no	yes	no	no	no
LOC_Os09g36680	ribonuclease T2 family domain containing protein	5.32292	5.70732	0.464229	2.79336	yes	yes	yes	yes	no
LOC_Os04g43200	caleosin	3.53214	6.23991	6.60156	15.9786	yes	yes	yes	yes	yes
LOC_Os01g72900	ABA-, stress- and ripening-induced	3.31014	1.10576	2.48057	2.89025	yes	yes	yes	yes	no
LOC_Os07g47670	hypoxia-responsive protein	1.36033	4.17556	2.29819	3.05851	yes	yes	yes	yes	yes
LOC_Os11g37950	WIP3 - Wound-induced protein precursor	3.66533	5.00424	2.25335	3.74632	yes	yes	yes	yes	yes
LOC_Os03g17790	OsRCI2-5 - Putative low temperature and salt responsive protein	3.76872	3.46995	3.87081	5.17749	yes	yes	yes	yes	yes
LOC_Os05g03130	OsRCI2-7 - Putative low temperature and salt responsive protein	1.1776	3.0105	4.1511	12.8451	yes	yes	yes	no	yes
LOC_Os05g28740	universal stress protein domain containing protein	-1.11827	3.89611	2.54758	3.56263	no	no	yes	no	yes
LOC_Os01g32780	universal stress protein domain containing protein	0.810513	3.121	2.95793	4.22348	yes	yes	yes	yes	yes
LOC_Os04g57880	heat shock protein DnaJ	-3.37064	4.60266	7.72115	9.12855	yes	yes	no	no	no
LOC_Os01g42190	heat shock protein DnaJ	-1.95011	2.93417	10.6878	12.498	yes	yes	yes	no	yes
LOC_Os03g16920	DnaK Hsp70 protein	3.89003	3.50238	11.9717	13.7044	yes	yes	yes	yes	yes
LOC_Os03g16030	hsp20/alpha crystallin family protein	9.51092	1.75872	3.42685	12.5298	yes	yes	yes	yes	no
LOC_Os01g04370	hsp20/alpha crystallin family protein	-0.859779	4.5412	2.69029	3.69072	yes	yes	yes	no	no
LOC_Os01g04050	BBTI12 - Bowman-Birk type bran trypsin inhibitor	0.944456	4.93809	2.06774	3.3987	yes	yes	yes	yes	no
LOC_Os01g03320	BBTI2 - Bowman-Birk type bran trypsin inhibitor	1.85297	9.67826	3.78076	4.60079	yes	no	yes	yes	no
LOC_Os01g03330	BBTI3 - Bowman-Birk type bran trypsin inhibitor	1.9595	3.57719	4.0048	3.16748	yes	yes	yes	yes	yes
LOC_Os01g03340	BBTI4 - Bowman-Birk type bran trypsin inhibitor	3.90337	13.3775	3.36381	3.83303	yes	yes	yes	yes	no
LOC_Os01g03390	BBTI7 - Bowman-Birk type bran trypsin inhibitor	5.45883	5.01272	3.63533	4.40105	yes	no	yes	yes	yes
LOC_Os11g24070	LTPL10 - Protease inhibitor	0	5.8963	3.68772	4.13156	yes	no	yes	yes	no
LOC_Os03g52390	PIII1 - Proteinase inhibitor II family protein	4.06274	5.19525	3.50856	4.44436	yes	yes	yes	yes	no
LOC_Os03g52370	PIII4 - Proteinase inhibitor II family protein	13.1406	4.53004	3.92961	4.33745	yes	yes	yes	yes	no
LOC_Os11g47840	Rhomboid serine protease-like protein	2.10836	3.02258	1.39819	2.45433	yes	yes	yes	yes	no
LOC_Os04g41620	CHIT2 - Chitinase	1.61058	2.80409	3.20262	11.2947	yes	yes	no	yes	no
LOC_Os06g51060	CHIT8 - Chitinase	3.57184	5.79012	4.33435	4.63278	yes	yes	yes	yes	no
LOC_Os05g15770	glycosyl hydrolase (chitinase)	4.27135	5.626	3.45051	3.81777	yes	no	yes	yes	no
LOC_Os11g47600	glycosyl hydrolase (chitinase)	10.2842	13.685	11.0393	10.742	yes	yes	yes	yes	yes
LOC_Os03g48750	Oxalate oxidase OsOx01	9.921	13.5849	10.294	11.2528	yes	no	yes	no	yes
LOC_Os10g02070	peroxidase precursor	-6.80722	2.78957	4.36797	2.47035	no	yes	yes	yes	no
LOC_Os01g42860	inhibitor I family protein	4.8961	4.34372	4.13529	7.2604	-	-	no	no	no
LOC_Os03g46060	thaumatin family protein	2.18592	4.49467	12.0254	6.6306	yes	yes	yes	yes	yes
LOC_Os07g24830	thionin-like peptide	7.031	5.33539	10.544	0.11896	no	no	no	no	no
LOC_Os06g16370	CCT/B-box zinc finger protein	-0.32424	2.70336	3.25767	11.9655	yes	no	no	no	yes
LOC_Os01g53220	heat shock transcription factor	-1.15049	4.84358	2.1493	10.4577	yes	yes	yes	yes	yes
LOC_Os06g35960	heat shock transcription factor	8.10433	10.7079	12.4698	13.5652	yes	yes	yes	yes	yes
LOC_Os01g39020	heat shock transcription factor	0.988429	3.01664	2.31148	4.11738	yes	yes	yes	no	yes
LOC_Os01g74020	MYB family transcription factor	-2.31282	5.50321	3.37412	4.01967	no	yes	yes	yes	no
LOC_Os04g49450	MYB family transcription factor	0.588995	3.15045	2.14667	3.26001	yes	yes	yes	no	no
LOC_Os12g37690	MYB family transcription factor	9.0484	12.5819	11.7365	12.5844	yes	yes	yes	yes	yes
LOC_Os02g07170	MYB family transcription factor	9.37166	2.93587	1.59728	4.05785	yes	no	no	no	no
LOC_Os11g03300	NAC domain transcription factor	2.19857	-0.726711	3.1717	4.95295	yes	yes	yes	yes	yes
LOC_Os12g03050	NAC domain transcription factor	2.84143	2.92601	2.26717	2.83817	yes	yes	no	yes	no
LOC_Os05g10620	NAC domain transcription factor	2.35334	2.47036	2.2339	3.31237	yes	yes	yes	no	no
LOC_Os02g43330	homeobox associated leucine zipper	9.22646	1.32949	13.4748	14.7482	yes	yes	yes	yes	yes
LOC_Os01g53260	WRKY23	2.93365	4.0954	3.67208	11.1783	yes	no	no	no	no
LOC_Os03g08320	ZIM domain containing protein	2.03892	2.63601	3.1449	4.79234	no	no	yes	yes	yes
LOC_Os04g32620	ethylene-responsive transcription factor ERF114	-0.769566	3.82666	2.97329	2.32295	no	no	no	yes	yes
LOC_Os02g09810	amino acid transporter	0.147243	4.8711	2.19882	2.88914	yes	yes	yes	yes	yes
LOC_Os04g38680	amino acid transporter	2.52303	5.45774	3.98287	5.2096	yes	yes	yes	yes	no
LOC_Os02g48570	peptide transporter PTR2	0	10.1755	12.5718	13.3585	no	no	no	no	no
LOC_Os01g43460	C4-dicarboxylate transporter/malic acid transport protein	2.26934	2.28247	4.18112	5.9498	yes	yes	no	yes	no
LOC_Os05g39770	aminotransferase	2.18174	3.69896	3.93163	4.75803	no	no	no	no	no
LOC_Os04g53210	glycolate oxidase	1.01851	3.80961	2.68585	2.48612	yes	no	no	no	yes
LOC_Os05g10310	acid phosphatase	2.08378	3.06831	2.37322	3.30036	no	no	no	yes	no
LOC_Os01g63060	phosphatidic acid phosphatase	0.82236	2.36797	2.0055	2.88124	yes	yes	yes	yes	yes
LOC_Os12g38770	nucleotide pyrophosphatase/phosphodiesterase	6.368	4.87165	2.42055	1.74723	no	no	yes	yes	no
LOC_Os08g28710	receptor protein kinase CRINKLY4	8.00668	1.8113	11.6801	14.0574	yes	yes	no	yes	no
LOC_Os01g12430	receptor-like protein kinase	9.43944	11.8163	2.73369	5.1638	yes	no	yes	no	no
LOC_Os07g36544	serine/threonine-protein kinase receptor	0.595624	2.7996	11.1638	6.00531	yes	no	no	no	no
LOC_Os05g03920	DUF26 kinase	0.722826	2.34288	2.11684	2.53165	yes	yes	yes	yes	yes
LOC_Os07g09420	ATPase	-0.47528	2.16788	2.59088	3.3403	yes	yes	yes	yes	no
LOC_Os03g56060	CSLC9 - cellulose synthase	8.00668	10.8904	4.33817	4.56203	yes	no	no	no	yes
LOC_Os05g50260	polygalacturonase	0	10.2611	11.2419	6.56754	yes	yes	no	yes	yes
LOC_Os08g39730	cytochrome P450	10.9583	4.35447	5.52595	14.3877	yes	yes	yes	yes	yes
LOC_Os03g25490	cytochrome P450 72A1	1.56379	4.46166	3.66298	5.09013	no	no	no	no	no
LOC_Os07g44140	cytochrome P450 72A1	2.47161	3.39085	1.56647	3.43313	yes	yes	no	yes	yes
LOC_Os07g23570	cytochrome P450 72A1	2.17584	3.29783	1.79338	4.06638	yes	yes	yes	yes	yes
LOC_Os06g48210	DEAD-box ATP-dependent RNA helicase	1.45919	3.01961	4.69743	5.2993	yes	no	yes	no	no
LOC_Os06g13720	dehydrogenase	2.67507	3.13238	3.68846	4.66048	yes	yes	yes	no	yes
LOC_Os12g27830	dehydrogenase/reductase	7.60227	12.7893	11.1232	12.559	yes	no	yes	no	yes
LOC_Os03g08624	dihydroflavonol-4-reductase	2.42208	5.86184	2.08355	2.38301	yes	yes	yes	no	no
LOC_Os06g46740	early nodulin 20 precursor	4.81196	6.93201	6.4328	15.6726	yes	yes	yes	yes	yes
LOC_Os05g31020	eukaryotic peptide chain release factor	1.52119	4.03472	4.70058	5.94823	yes	yes	yes	yes	yes
LOC_Os08g04630	external NADH-ubiquinone oxidoreductase 1	0.893065	2.05731	2.36922	3.11531	yes	yes	yes	yes	no
LOC_Os03g15270	gibberellin receptor GID1L2	1.28834	3.33813	2.08853	2.47084	yes	no	yes	no	no
LOC_Os11g45400	glycerol-3-phosphate acyltransferase	0.831594	5.71162	3.80674	3.36566	yes	yes	no	yes	no
LOC_Os01g71350	glycosyl hydrolase (beta 1-3 glucanase GNS6)	2.77885	3.40641	2.12883	1.77063	no	yes	yes	yes	no
LOC_Os03g25790	glycosyl hydrolase	1.40271	3.94238	3.44668	4.137	yes	yes	yes	no	yes
LOC_Os02g01590	glycosyl hydrolases (vacuolar invertase OsVIN)	9.28277	-6.61348	12.267	4.23511	no	yes	no	no	no
LOC_Os03g61360	hydrolase	1.1243	2.92881	3.34304	12.5312	no	no	yes	yes	yes
LOC_Os04g43410	Os4bglu18 - monolignol beta-glucosidase	2.88207	2.14731	1.83456	2.55585	yes	no	yes	no	yes
LOC_Os07g34520	isocitrate lyase	4.23647	15.8334	14.2822	14.553	yes	yes	yes	yes	no
LOC_Os03g18030	leucoanthocyanidin dioxygenase	8.79806	0.490329	5.79366	12.9253	yes	yes	yes	yes	no
LOC_Os04g40990	malate synthase	2.5888	12.3257	4.93744	6.1482	yes	yes	yes	yes	no
LOC_Os01g54030	NADP-dependent malic enzyme	10.6674	14.4227	12.3107	13.6258	yes	yes	yes	no	yes
LOC_Os07g48170	nucleotidyltransferase	2.78603	2.48228	7.6921	1.20195	no	yes	no	yes	no
LOC_Os12g18530	nucleotidyltransferase	-0.834598	3.81005	9.6018	2.64192	no	no	no	no	no
LOC_Os05g24780	Calmodulin-related calcium sensor protein	2.02343	3.09548	3.701	4.37523	-	-	no	no	no
LOC_Os04g28420	peptidyl-prolyl isomerase	3.94297	0.65069	2.33009	3.26321	yes	yes	yes	no	no
LOC_Os07g05365	photosystem II 10 kDa polypeptide	1.82922	5.13891	3.01143	2.7819	yes	no	yes	no	yes
LOC_Os01g06740	ribosome inactivating protein	-0.14294	2.80788	4.1515	4.9711	yes	yes	no	yes	no
LOC_Os02g54254	saccharopine dehydrogenase	1.92948	5.93616	5.12458	5.25382	yes	yes	yes	yes	yes
LOC_Os06g19630	steroid nuclear receptor	-7.34543	6.89196	11.5731	12.9268	yes	yes	no	no	yes
LOC_Os04g27670	terpene synthase	2.52712	5.0471	8.27008	7.14458	yes	yes	yes	no	no
LOC_Os09g37200	transferase family protein	10.5488	12.2417	11.7213	4.93328	no	no	no	no	no
LOC_Os08g02030	transferase family protein	8.81082	5.13181	11.4775	12.278	yes	yes	yes	yes	yes
LOC_Os03g24870	transporter family protein	-0.807485	5.31271	6.34234	9.40422	no	no	no	no	no
LOC_Os04g12970	UDP-glucoronosyl/UDP-glucosyl transferase	9.29359	5.17295	7.91315	9.76215	yes	yes	no	no	no
LOC_Os12g31860	ureide permease	9.43944	12.0463	1.25788	2.07213	yes	yes	yes	no	yes
LOC_Os03g12820	ATP8	3.25983	3.51855	3.77331	4.30401	yes	yes	yes	yes	no
LOC_Os03g16780	ankyrin repeat family protein	-1.26732	5.41307	8.1692	9.33398	yes	yes	no	no	no
LOC_Os08g44390	EF hand family protein	0.69222	2.01389	2.51224	2.65301	yes	no	no	no	no
LOC_Os09g31380	Jumonji C domain-containing protein	-1.82694	5.07431	7.90209	9.90189	no	yes	no	yes	no
LOC_Os01g12820	harpin-induced protein	1.24472	3.1919	3.95887	3.26644	yes	yes	no	no	yes
LOC_Os05g24770	reticulon domain containing protein	9.62642	5.05708	3.59954	5.51028	yes	yes	no	no	no
LOC_Os03g18490	RPGR domain containing protein	7.031	3.082	10.7439	12.9755	yes	yes	yes	no	yes
LOC_Os06g01760	ligA	10.6024	2.53973	2.78839	2.88215	no	yes	yes	yes	no
LOC_Os10g38040	lysM domain containing protein	1.8914	3.11702	2.05319	2.00791	yes	yes	yes	yes	yes
LOC_Os03g55340	pentatricopeptide protein	-0.973399	3.3711	3.6558	5.61681	no	no	no	no	no
LOC_Os05g39250	phosphatidylethanolamine-binding protein	9.51053	3.5297	12.8199	14.7517	yes	yes	yes	yes	yes
LOC_Os01g45640	tat pathway signal sequence family protein	0.644548	3.65559	2.36372	2.39483	yes	yes	yes	yes	no
LOC_Os03g08580	expressed protein	-1.40002	8.07302	10.2864	3.80861	yes	yes	yes	no	no
LOC_Os03g55670	expressed protein	-0.770042	7.18637	10.2301	11.0257	-	-	no	no	no
LOC_Os03g61150	expressed protein	0.208979	6.21981	2.89116	4.03734	yes	yes	yes	no	yes
LOC_Os12g12880	expressed protein	10.7659	6.56313	5.06832	5.67983	yes	yes	yes	yes	yes
LOC_Os05g05060	expressed protein	-1.97974	4.56893	3.11243	2.38301	yes	yes	yes	yes	no
LOC_Os03g51350	expressed protein	10.2702	2.25424	7.30628	8.21085	yes	yes	yes	yes	yes
LOC_Os05g49940	expressed protein	0.089388	4.22375	3.66463	3.97695	yes	yes	yes	yes	yes
LOC_Os02g48190	expressed protein	4.48439	4.2428	3.58707	3.98383	yes	yes	yes	yes	yes
LOC_Os03g04080	expressed protein	10.6497	12.9075	13.6322	14.6027	yes	yes	yes	no	yes
LOC_Os11g07911	expressed protein	8.15875	12.1928	12.995	14.8411	yes	yes	yes	yes	yes
LOC_Os06g05420	expressed protein	2.35737	3.17556	2.19674	3.86076	yes	yes	yes	yes	yes
LOC_Os12g36750	expressed protein	2.13579	3.57347	1.86483	2.43864	no	no	no	no	no
LOC_Os05g02450	expressed protein	2.77187	3.92586	5.5254	4.96519	yes	yes	yes	yes	no
LOC_Os10g36180	expressed protein	2.68952	3.18883	12.4566	14.0401	yes	yes	yes	yes	yes
LOC_Os08g18974	expressed protein	10.0114	12.4773	12.3417	12.8683	yes	yes	yes	yes	yes
LOC_Os12g05690	expressed protein	1.35782	2.73756	2.71848	2.90312	yes	yes	yes	yes	no
LOC_Os04g06590	expressed protein	4.21515	3.83182	12.4118	11.7326	yes	yes	no	no	no
LOC_Os12g25090	expressed protein	9.86586	11.5146	4.86324	5.45614	yes	yes	yes	yes	no
LOC_Os10g22050	expressed protein	0.27906	5.51605	3.21542	3.66205	yes	yes	no	no	no
LOC_Os07g43604	expressed protein	9.31702	13.024	9.86316	10.9372	yes	yes	no	no	no
LOC_Os01g47290	expressed protein	7.83229	11.8575	11.1555	11.8328	no	no	no	no	no
LOC_Os08g31850	expressed protein	9.99391	3.26222	1.8998	10.3572	yes	yes	no	yes	no
LOC_Os12g01955	expressed protein	1.04899	2.33945	2.72174	3.09526	-	-	no	no	no
LOC_Os11g32890	expressed protein	6.368	10.579	10.866	12.5895	yes	yes	yes	yes	yes
down-regulated by Lr34res
LOC_Os09g35010	dehydration-responsive element-binding protein	-4.73907	0.334606	-3.36029	-2.63394	yes	yes	yes	yes	no
LOC_Os07g46846	sex determination protein tasselseed-2	0.0318956	-4.12325	-8.01123	-7.04585	yes	no	yes	yes	no
LOC_Os04g27020	cytochrome P450	-1.73442	-3.39231	-8.27235	-9.67922	yes	no	no	no	no
LOC_Os06g46950	EF hand family protein	-3.54784	0.493549	-2.20705	-2.09088	yes	yes	no	yes	yes
LOC_Os02g50374	expressed protein	-2.43363	-1.24153	-2.52111	-2.08325	-	-	no	no	no
LOC_Os03g52410	expressed protein	-3.53317	-1.19892	-4.70121	-2.89343	yes	yes	yes	yes	no
LOC_Os07g03900	lectin-like receptor kinase	-0.0502145	-5.98315	-7.15755	-9.59757	yes	no	no	no	no
LOC_Os12g36860	pathogenesis-related protein 10	0.579949	-2.20188	-7.8682	-9.05974	yes	no	no	yes	no
LOC_Os04g54020	receptor-like kinase	-0.391366	-3.60057	-9.79526	-8.16353	-	-	no	no	no
LOC_Os07g48790	SNF1-related protein kinase	-4.06231	-4.25773	0	-6.78927	no	no	no	no	no
LOC_Os08g07080	terpene synthase	-6.33086	-10.3244	1.14437	-2.04857	yes	yes	no	no	no
LOC_Os05g40190	thioredoxin	-2.11383	-1.2992	-2.2861	-12.9619	no	yes	no	no	no
LOC_Os01g60640	WRKY21	-5.45976	-2.6556	-2.7705	-2.67581	no	yes	no	no	no
1) Fold changes (FC) are represented a log2. FL = flag leaf, SL = seedling leaf
2) according to Genevestigator. Genes marked '-' were not represented in Genevestigator
3) according to Shaik and Ramakrishna, (2014)
4) according to Garg et al., (2012)
Garg R, Tyagi AK, Jain M. 2012. Microarray analysis reveals overlapping and specific transcriptional responses to different plant hormones in rice. Plant Signaling & Behavior 7(8): 951-956.
Shaik R, Ramakrishna W. 2014. Machine learning approaches distinguish multiple stress conditions using stress-responsive genes and identify candidate genes for broad resistance in rice. Plant Physiology 164(1): 481-495.
